# Supplementary material for: Bariatric Surgery Affects Plasma Levels of Alanine Aminotransferase Independent of Weight Loss: A Registry-Based Study
Source: J Clin Med. 2021 Jun 20;10(12):2724. doi: 10.3390/jcm10122724 (PMC8234536; doi:10.3390/jcm10122724)
Supplement: Supplementary file 1 [file jcm-10-02724-s001.zip]

Archive with 1 entries (1 files):
- jcm-1202159-supplementary.pdf
